# Supplementary material for: Sperm Physiological Response to Female Serum—Potential New Insights into the Reproductive Incompatibility Diagnostics
Source: Int J Mol Sci. 2022 Mar 22;23(7):3428. doi: 10.3390/ijms23073428 (PMC8998597; doi:10.3390/ijms23073428)
Supplement: Supplementary file 1 [file ijms-23-03428-s001.zip]

Archive with 1 entries (1 files):
- ijms-1603084-supplementary.pdf
